# Supplementary material for: Evaluation of Antitumor Activity of Xanthones Conjugated with Amino Acids
Source: Int J Mol Sci. 2024 Feb 9;25(4):2121. doi: 10.3390/ijms25042121 (PMC10889492; doi:10.3390/ijms25042121)
Supplement: Supplementary file 1 [file ijms-25-02121-s001.zip]

Archive with 1 entries (1 files):
- ijms-2815808-supplementary.pdf
